# Supplementary material for: Incremental Experience in In Vitro Primary Culture of Human Pulmonary Arterial Endothelial Cells Harvested from Swan-Ganz Pulmonary Arterial Catheters
Source: Cells. 2021 Nov 19;10(11):3229. doi: 10.3390/cells10113229 (PMC8618201; doi:10.3390/cells10113229)
Supplement: Supplementary file 1 [file cells-10-03229-s001.zip]

Archive with 1 entries (1 files):
- cells-1352064-supplementary.pdf
